# Supplementary material for: Thunor: visualization and analysis of high-throughput dose–response datasets
Source: Nucleic Acids Res. 2021 May 26;49(W1):W633–40. doi: 10.1093/nar/gkab424 (PMC8265171; doi:10.1093/nar/gkab424)
Supplement: gkab424_Supplemental_Files [file gkab424_supplemental_files.zip]

Archive with 3 entries (3 files):
- Data File S1 - example_tags.zip
- Data File S2 - hts007.zip
- Thunor_Paper_Supplement-2021-04-25.pdf
